# Supplementary material for: 3-Phenyl­tetra­hydro­furan-2,5-dione
Source: Acta Crystallogr Sect E Struct Rep Online. 2008 Dec 20;65(Pt 1):o167. doi: 10.1107/S1600536808042670 (PMC2968078; doi:10.1107/S1600536808042670)
Supplement: Supplementary file 2 [file e-65-0o167-Isup2.hkl]

# 
# h,k,l, Fc-squared, Fo-squared, sigma(Fo-squared) and status flag 
# 
data_I
_shelx_title ' 080512f in P2(1)2(1)2(1)' 
_shelx_refln_list_code          4 
_shelx_F_calc_maximum       72.05 
_exptl_crystal_F_000       368.00 
_reflns_d_resolution_high  0.8408 
 
loop_ 
 _symmetry_equiv_pos_as_xyz 
 'x, y, z' 
 '-x+1/2, -y, z+1/2' 
 '-x, y+1/2, -z+1/2' 
 'x+1/2, -y+1/2, -z' 
 
_cell_length_a     5.6172 
_cell_length_b    10.1460 
_cell_length_c    14.9899 
_cell_angle_alpha  90.000 
_cell_angle_beta   90.000 
_cell_angle_gamma  90.000 
 
_shelx_F_squared_multiplier     1.000 
 
loop_ 
 _refln_index_h 
 _refln_index_k 
 _refln_index_l 
 _refln_F_squared_calc 
 _refln_F_squared_meas 
 _refln_F_squared_sigma 
 _refln_observed_status 
   2   0   0        7.11        5.61      2.82 o 
   4   0   0       45.47       51.77      5.95 o 
   6   0   0        0.02        4.23      7.37 o 
   1   1   0     1474.17     1436.88      9.91 o 
   2   1   0      113.27      111.86      3.13 o 
   3   1   0       52.81       52.55      3.78 o 
   4   1   0        8.47        9.00      2.36 o 
   5   1   0      148.85      146.65      5.91 o 
   6   1   0        4.22        0.53      5.22 o 
   0   2   0     4144.34     4036.88     37.27 o 
   1   2   0     2840.25     2816.99     23.52 o 
   2   2   0     1261.92     1270.92     10.56 o 
   3   2   0      242.58      231.13      5.24 o 
   4   2   0       69.11       67.22      7.58 o 
   5   2   0        0.16       -1.27      3.02 o 
   6   2   0       18.80       30.16     20.13 o 
   1   3   0      187.40      180.59      4.49 o 
   2   3   0        1.27       -0.10      0.91 o 
   3   3   0        8.62        6.61      1.85 o 
   4   3   0      220.00      216.63     10.09 o 
   5   3   0       39.74       35.25      8.34 o 
   6   3   0        2.44        3.72      5.19 o 
   0   4   0      783.95      784.93     12.29 o 
   1   4   0       53.27       50.92      3.78 o 
   2   4   0      299.78      296.79      7.18 o 
   3   4   0        1.10       -0.98      1.91 o 
   4   4   0        0.72       -2.10      2.45 o 
   5   4   0       23.95       17.75      5.31 o 
   6   4   0       15.46       17.65      7.30 o 
   1   5   0       25.02       24.29      1.71 o 
   2   5   0        2.61       -0.27      1.59 o 
   3   5   0       15.00       13.94      3.09 o 
   4   5   0       60.62       71.43      8.60 o 
   5   5   0        3.29        4.92      4.06 o 
   6   5   0        0.94       -4.09      8.54 o 
   0   6   0      173.40      164.63     11.36 o 
   1   6   0       37.73       38.95      3.85 o 
   2   6   0       14.42       16.15      3.59 o 
   3   6   0       29.56       29.54      4.44 o 
   4   6   0        9.62        6.93      3.53 o 
   5   6   0        3.49        0.71      4.37 o 
   1   7   0        8.26        5.97      2.37 o 
   2   7   0       16.01       12.54      3.25 o 
   3   7   0        1.61       -1.46      2.33 o 
   4   7   0        0.40       -0.05      3.68 o 
   5   7   0        2.23       -3.23      4.13 o 
   0   8   0       82.70       91.94      8.54 o 
   1   8   0        2.57        3.22      2.45 o 
   2   8   0       27.98       34.15      6.56 o 
   3   8   0       15.18       21.36      4.23 o 
   4   8   0        0.08       -5.56      3.71 o 
   5   8   0        4.55       -0.76     11.28 o 
   1   9   0        2.14        4.38      3.31 o 
   2   9   0       20.79       23.24      4.38 o 
   3   9   0        3.87        0.06      2.97 o 
   4   9   0        0.57       -3.37      4.45 o 
   0  10   0        8.32       14.29      6.79 o 
   1  10   0       24.86       18.80      6.57 o 
   2  10   0        0.93       -3.87      3.30 o 
   3  10   0       22.22       22.24      4.94 o 
   1  11   0       21.11       20.60      5.53 o 
   2  11   0       21.67       19.14      5.68 o 
   0  12   0       58.41       60.68     12.58 o 
   1   0   1      857.55      798.33     11.76 o 
   2   0   1       81.52       82.70      3.35 o 
   3   0   1        1.11       -1.68      1.72 o 
   4   0   1        5.81        1.94      2.36 o 
   5   0   1       38.40       42.17      7.25 o 
   6   0   1       10.92       11.23      4.60 o 
   0   1   1        0.00       -0.35      0.36 o 
   1   1   1     2865.32     2827.72     16.44 o 
   2   1   1     1940.32     1927.60     13.31 o 
   3   1   1      505.29      510.61      6.73 o 
   4   1   1       27.31       28.92      2.91 o 
   5   1   1        8.64        3.74      1.89 o 
   6   1   1        2.00        0.13      3.44 o 
   0   2   1      256.42      247.77      3.39 o 
   1   2   1      454.95      447.34      3.99 o 
   2   2   1        0.89        0.11      0.68 o 
   3   2   1       87.33       86.90      2.33 o 
   4   2   1       49.66       49.22      4.26 o 
   5   2   1       51.31       57.10      5.30 o 
   6   2   1       38.18       33.84      5.28 o 
   0   3   1     3164.01     3137.09     40.13 o 
   1   3   1     1252.29     1254.02      8.60 o 
   2   3   1      185.84      174.95      2.24 o 
   3   3   1      215.20      215.71      3.07 o 
   4   3   1       30.95       39.73      6.52 o 
   5   3   1       43.24       38.99      4.91 o 
   6   3   1        3.60        7.04      4.30 o 
   0   4   1      117.55      118.11      3.08 o 
   1   4   1      283.01      303.93      3.87 o 
   2   4   1      146.26      138.84      2.49 o 
   3   4   1       72.59       68.32      2.97 o 
   4   4   1       55.22       52.25      5.69 o 
   5   4   1       10.35       13.16      4.57 o 
   6   4   1        3.42        1.81      4.48 o 
   0   5   1        1.46        1.61      1.24 o 
   1   5   1       59.22       56.25      1.49 o 
   2   5   1       19.28       16.19      2.15 o 
   3   5   1       31.48       36.70      4.34 o 
   4   5   1       23.63       21.24      3.17 o 
   5   5   1        5.71        2.33      3.55 o 
   6   5   1        5.60        1.97      4.80 o 
   0   6   1       95.62       89.12      3.27 o 
   1   6   1       39.96       39.96      2.14 o 
   2   6   1       67.37       68.35      3.46 o 
   3   6   1        6.19        3.92      1.75 o 
   4   6   1        5.75        2.19      2.28 o 
   5   6   1        0.67        1.15      2.97 o 
   0   7   1      256.58      260.17      5.91 o 
   1   7   1       55.14       65.20      3.64 o 
   2   7   1       42.59       37.94      3.11 o 
   3   7   1       13.92       13.92      2.41 o 
   4   7   1        9.75        4.56      2.54 o 
   5   7   1        0.83       -4.39      2.93 o 
   0   8   1       73.12       65.93      9.18 o 
   1   8   1       64.31       73.49      3.86 o 
   2   8   1       24.62       21.92      2.77 o 
   3   8   1       22.34       20.00      2.90 o 
   4   8   1        4.06        1.49      2.82 o 
   0   9   1        0.04       -2.40      2.72 o 
   1   9   1       30.13       35.16      3.96 o 
   2   9   1       24.55       20.24      2.98 o 
   3   9   1        1.39       -1.87      1.98 o 
   4   9   1        0.46       -1.20      3.21 o 
   0  10   1       10.96       11.90      4.55 o 
   1  10   1       36.11       36.07      4.47 o 
   2  10   1        4.03        1.89      2.36 o 
   3  10   1        7.13        2.02      2.54 o 
   0  11   1        2.31        4.65      4.48 o 
   1  11   1       28.83       35.56      4.64 o 
   2  11   1        4.83        5.16      3.07 o 
   0  12   1        0.04       -2.54      4.28 o 
   0   0   2     2217.12     2110.72     28.28 o 
   1   0   2      661.45      668.10     17.23 o 
   2   0   2       54.19       49.41      2.04 o 
   3   0   2      180.94      172.63      5.77 o 
   4   0   2       23.67       28.85      4.12 o 
   5   0   2       16.65       17.45      4.26 o 
   6   0   2        0.46        0.45      4.44 o 
   0   1   2     2033.47     1944.28     12.13 o 
   1   1   2     2957.07     2981.87     24.60 o 
   2   1   2      103.41      105.98      2.33 o 
   3   1   2       38.29       39.12      2.39 o 
   4   1   2       38.79       42.60      2.93 o 
   5   1   2       68.51       67.39      4.57 o 
   6   1   2        7.51        3.10      3.45 o 
   0   2   2      372.86      350.21      6.05 o 
   1   2   2     4522.39     4579.58     46.28 o 
   2   2   2      635.89      681.39      5.41 o 
   3   2   2        2.02        2.00      1.12 o 
   4   2   2       60.57       61.62      2.68 o 
   5   2   2        8.50        9.19      2.79 o 
   6   2   2        1.00        2.75      4.16 o 
   0   3   2     1109.17     1145.86     10.47 o 
   1   3   2      200.60      204.36      3.48 o 
   2   3   2      161.57      159.21      2.15 o 
   3   3   2      226.42      229.97      3.31 o 
   4   3   2       77.41       79.35      3.57 o 
   5   3   2       81.61       85.71      6.64 o 
   6   3   2        2.03       -3.88      3.77 o 
   0   4   2      368.21      359.28      6.95 o 
   1   4   2      250.00      257.94      3.01 o 
   2   4   2      371.36      383.54      7.65 o 
   3   4   2        5.30        5.33      1.59 o 
   4   4   2       41.31       35.64      4.03 o 
   5   4   2       37.18       29.90      4.61 o 
   6   4   2        1.71       -2.93      4.26 o 
   0   5   2       28.98       25.32      2.36 o 
   1   5   2       75.28       78.22      1.81 o 
   2   5   2       62.63       67.17      3.04 o 
   3   5   2       17.83       14.10      2.13 o 
   4   5   2      115.47      107.65      4.74 o 
   5   5   2        2.81        0.01      3.23 o 
   6   5   2        1.63        0.56      4.95 o 
   0   6   2        8.72        7.05      1.75 o 
   1   6   2      114.29      110.66      2.39 o 
   2   6   2       87.93       80.91      3.10 o 
   3   6   2        5.56        6.74      1.91 o 
   4   6   2       35.18       30.08      3.77 o 
   5   6   2       18.88       13.16      4.23 o 
   0   7   2        0.68       -0.63      1.48 o 
   1   7   2       22.66       24.58      2.44 o 
   2   7   2        5.32        0.70      1.52 o 
   3   7   2       41.86       42.78      4.68 o 
   4   7   2        7.48        4.62      2.79 o 
   5   7   2        4.53        6.43      3.97 o 
   0   8   2       33.10       35.80      5.31 o 
   1   8   2        9.90        7.51      2.01 o 
   2   8   2       43.22       45.60      3.63 o 
   3   8   2        3.28        5.75      2.21 o 
   4   8   2       11.69        8.68      3.18 o 
   0   9   2       18.81       19.58      4.78 o 
   1   9   2       32.22       39.80      6.63 o 
   2   9   2       24.43       22.97      3.01 o 
   3   9   2       10.38        7.78      3.43 o 
   4   9   2        2.59       -1.82      2.81 o 
   0  10   2       54.73       56.30      7.60 o 
   1  10   2        4.48        5.18      2.78 o 
   2  10   2        4.68        4.01      2.52 o 
   3  10   2        0.98       -3.46      2.60 o 
   0  11   2       16.04       12.46      5.18 o 
   1  11   2        4.17        1.80      2.89 o 
   2  11   2        0.39       -1.75      2.72 o 
   1   0   3      108.50      105.15      3.00 o 
   2   0   3      248.86      251.22      4.13 o 
   3   0   3      627.26      659.70      8.95 o 
   4   0   3       36.90       31.60      4.25 o 
   5   0   3        4.54        5.85      3.21 o 
   6   0   3        0.66       -4.33      4.39 o 
   0   1   3      232.82      214.98      3.70 o 
   1   1   3     1022.13     1024.31     12.27 o 
   2   1   3       43.45       43.11      1.67 o 
   3   1   3      103.88      107.85      3.08 o 
   4   1   3      144.63      135.83      4.19 o 
   5   1   3      118.54      115.74      4.45 o 
   6   1   3       49.21       57.16     12.42 o 
   0   2   3     5191.57     5053.12     29.22 o 
   1   2   3     2712.82     2804.71     23.07 o 
   2   2   3      250.88      261.49      3.59 o 
   3   2   3      200.26      209.21      3.93 o 
   4   2   3       28.29       27.37      2.99 o 
   5   2   3        4.26        1.25      2.41 o 
   6   2   3       12.42       10.52      4.69 o 
   0   3   3        2.30        1.76      0.94 o 
   1   3   3      195.99      189.72      3.67 o 
   2   3   3      400.00      396.71      4.17 o 
   3   3   3       38.19       44.12      1.84 o 
   4   3   3       44.13       44.70      3.35 o 
   5   3   3       24.95       17.58      3.98 o 
   6   3   3        1.73       -0.13      3.32 o 
   0   4   3        0.02       -1.29      0.86 o 
   1   4   3      342.71      353.49      5.32 o 
   2   4   3      344.53      349.47      4.06 o 
   3   4   3       99.62      100.21      3.16 o 
   4   4   3       26.85       25.30      4.19 o 
   5   4   3       11.31        9.23      3.69 o 
   6   4   3        4.96        4.72      3.80 o 
   0   5   3      262.58      249.61      5.70 o 
   1   5   3      110.79      112.94      2.49 o 
   2   5   3       81.34       78.39      2.67 o 
   3   5   3       78.60       77.10      3.91 o 
   4   5   3       72.20       68.64      5.06 o 
   5   5   3        9.63        5.81      3.28 o 
   0   6   3       65.99       63.75      4.06 o 
   1   6   3      346.68      345.04      5.22 o 
   2   6   3       59.18       57.44      4.61 o 
   3   6   3       13.72       14.51      2.33 o 
   4   6   3       11.51        7.40      2.65 o 
   5   6   3        1.88       -0.26      3.51 o 
   0   7   3        0.51       -0.54      1.82 o 
   1   7   3       21.29       24.32      2.46 o 
   2   7   3       11.34       11.53      2.32 o 
   3   7   3       23.26       18.11      3.16 o 
   4   7   3        6.63        5.34      2.60 o 
   5   7   3       11.56        5.33      4.02 o 
   0   8   3        9.23        5.82      3.30 o 
   1   8   3        5.32        1.93      1.74 o 
   2   8   3       21.45       17.76      2.63 o 
   3   8   3        1.85        2.02      2.37 o 
   4   8   3        6.74        3.33      2.63 o 
   0   9   3        9.23        8.92      7.55 o 
   1   9   3       10.59       10.61      2.64 o 
   2   9   3       25.30       29.42      3.67 o 
   3   9   3       14.98        9.36      4.12 o 
   4   9   3        3.34        1.69      2.77 o 
   0  10   3       50.35       54.57     11.16 o 
   1  10   3        7.81        5.20      2.83 o 
   2  10   3        3.89        0.35      2.41 o 
   3  10   3        2.75        0.91      2.81 o 
   0  11   3       24.35       17.98      5.76 o 
   1  11   3        9.29        8.95      3.39 o 
   2  11   3        0.31       -1.80      2.86 o 
   0   0   4      310.31      294.41      8.08 o 
   1   0   4      409.47      402.81      6.42 o 
   2   0   4       78.85       82.60      3.50 o 
   3   0   4      667.53      643.60      8.43 o 
   4   0   4      115.96      109.74      5.49 o 
   5   0   4        7.90        3.52      3.23 o 
   6   0   4       49.23       85.61     52.79 o 
   0   1   4      852.08      866.74     18.17 o 
   1   1   4     1129.01     1130.32      8.58 o 
   2   1   4      603.35      630.76      7.41 o 
   3   1   4        9.91        9.11      1.76 o 
   4   1   4        8.89        8.70      2.06 o 
   5   1   4        2.64        0.67      2.19 o 
   6   1   4       14.23        4.85      3.77 o 
   0   2   4     1568.97     1561.33     11.58 o 
   1   2   4      425.41      431.16      6.89 o 
   2   2   4      178.15      174.63      3.04 o 
   3   2   4       61.47       66.43      2.47 o 
   4   2   4       57.21       60.39      5.18 o 
   5   2   4        3.91        2.53      2.54 o 
   6   2   4        4.32        4.88      3.73 o 
   0   3   4     2059.25     2076.59     18.91 o 
   1   3   4      150.57      160.37      2.41 o 
   2   3   4      667.83      723.81      6.08 o 
   3   3   4       13.38       10.01      1.69 o 
   4   3   4       17.85       16.18      3.68 o 
   5   3   4        8.82        6.47      3.43 o 
   6   3   4        6.88        7.57      4.07 o 
   0   4   4      580.14      566.46      6.76 o 
   1   4   4      373.01      385.21      4.12 o 
   2   4   4      169.72      158.57      2.74 o 
   3   4   4       27.26       25.18      2.23 o 
   4   4   4        3.28        1.07      2.58 o 
   5   4   4       11.87        8.67      4.05 o 
   6   4   4        0.69       -2.35      3.55 o 
   0   5   4       65.19       58.82      2.37 o 
   1   5   4      784.08      815.69      6.76 o 
   2   5   4      171.33      173.53      5.08 o 
   3   5   4       65.67       73.00      4.42 o 
   4   5   4       82.65       88.78      5.99 o 
   5   5   4       10.96       12.64      4.05 o 
   0   6   4      113.17      108.61      3.36 o 
   1   6   4       57.27       57.85      2.85 o 
   2   6   4        9.86       10.44      1.85 o 
   3   6   4       41.95       54.09      4.88 o 
   4   6   4       26.97       31.64      3.71 o 
   5   6   4        1.43       -0.46      3.43 o 
   0   7   4        0.01       -0.75      1.46 o 
   1   7   4       32.22       36.98      2.72 o 
   2   7   4       14.30       13.12      2.14 o 
   3   7   4      118.90      110.60      7.15 o 
   4   7   4       43.39       46.09      4.31 o 
   5   7   4        4.78        4.54      3.98 o 
   0   8   4       14.62       13.85      4.18 o 
   1   8   4       56.20       61.63      4.45 o 
   2   8   4       16.21       15.43      2.42 o 
   3   8   4       21.61       25.28      3.38 o 
   4   8   4       11.19        9.64      3.03 o 
   0   9   4      101.47      105.90     13.97 o 
   1   9   4        6.65        2.90      2.12 o 
   2   9   4        0.68       -0.40      1.84 o 
   3   9   4        2.07       -0.37      2.39 o 
   4   9   4        2.06        4.00      3.04 o 
   0  10   4        0.01       -2.62      3.44 o 
   1  10   4       19.41       18.35      3.67 o 
   2  10   4        7.44        7.77      2.86 o 
   3  10   4        9.04        6.14      3.04 o 
   0  11   4        2.03       -3.98      4.01 o 
   1  11   4        3.97       -0.25      2.91 o 
   2  11   4        4.80        4.43      4.08 o 
   1   0   5       15.62       13.10      1.86 o 
   2   0   5       55.10       57.11      3.15 o 
   3   0   5        0.79       -2.01      1.75 o 
   4   0   5        7.87        8.42      3.14 o 
   5   0   5       50.35       60.12      6.74 o 
   6   0   5        3.07        5.08      6.44 o 
   0   1   5       73.57       76.05      2.70 o 
   1   1   5      234.90      223.27      3.38 o 
   2   1   5      213.57      228.72      3.53 o 
   3   1   5       25.99       29.59      2.51 o 
   4   1   5       32.38       29.01      3.13 o 
   5   1   5       41.50       49.90      5.89 o 
   6   1   5       16.84       17.37      9.46 o 
   0   2   5      123.59      125.37      3.16 o 
   1   2   5      475.86      484.44      5.77 o 
   2   2   5      145.05      146.63      3.19 o 
   3   2   5       43.30       45.92      3.05 o 
   4   2   5        3.37        4.03      1.83 o 
   5   2   5        9.83        6.75      3.88 o 
   6   2   5       16.19        9.15      5.09 o 
   0   3   5       41.88       40.15      2.31 o 
   1   3   5       96.28       94.52      2.00 o 
   2   3   5      582.99      587.70      6.65 o 
   3   3   5       19.90       24.79      2.42 o 
   4   3   5        2.81        1.06      2.18 o 
   5   3   5        8.06        4.20      3.42 o 
   6   3   5        2.30       -2.48      3.63 o 
   0   4   5      304.33      309.82      4.99 o 
   1   4   5      292.89      290.88      5.00 o 
   2   4   5      359.72      367.85      4.65 o 
   3   4   5       52.84       51.07      3.14 o 
   4   4   5       24.19       34.18      4.98 o 
   5   4   5       12.40        8.05      3.54 o 
   6   4   5        1.72       -1.80      3.88 o 
   0   5   5      535.21      553.05      7.35 o 
   1   5   5       74.27       65.90      1.98 o 
   2   5   5       23.50       22.74      1.94 o 
   3   5   5       14.37       13.80      2.40 o 
   4   5   5       37.53       33.23      4.97 o 
   5   5   5        1.98        2.69      3.53 o 
   0   6   5        9.42        7.96      1.76 o 
   1   6   5      171.34      177.15      3.71 o 
   2   6   5       82.51       77.75      3.57 o 
   3   6   5       20.79       21.74      3.05 o 
   4   6   5       14.47       15.26      3.56 o 
   5   6   5        3.19       -0.98      3.59 o 
   0   7   5        8.93        8.01      2.19 o 
   1   7   5       91.63       90.47      3.18 o 
   2   7   5       33.06       31.70      2.81 o 
   3   7   5       44.27       47.81      5.50 o 
   4   7   5       24.26       23.55      4.05 o 
   5   7   5       19.24       15.39      4.87 o 
   0   8   5      253.15      251.38     10.29 o 
   1   8   5       40.16       51.56      3.51 o 
   2   8   5       17.16       21.68      2.68 o 
   3   8   5        1.57        2.64      2.40 o 
   4   8   5        4.45        5.08      3.40 o 
   0   9   5        3.44       -0.03      3.34 o 
   1   9   5        0.19       -2.56      1.97 o 
   2   9   5       30.11       26.59      4.11 o 
   3   9   5        1.76       -0.30      2.55 o 
   4   9   5        0.53        0.01      2.93 o 
   0  10   5       16.93       13.10      4.83 o 
   1  10   5       11.72        6.23      2.99 o 
   2  10   5        5.84        7.23      3.41 o 
   3  10   5        6.84        6.67      3.09 o 
   0  11   5        0.08       -2.42      3.85 o 
   1  11   5        3.77        1.55      3.10 o 
   2  11   5        1.64        5.46      4.31 o 
   0   0   6      179.82      196.78      7.75 o 
   1   0   6      192.20      186.07      5.80 o 
   2   0   6        0.29       -0.78      1.40 o 
   3   0   6      189.12      193.94      6.55 o 
   4   0   6       75.07       86.50      6.67 o 
   5   0   6       55.86       64.54     11.65 o 
   6   0   6       10.75        6.34      5.96 o 
   0   1   6      111.84      115.42      3.59 o 
   1   1   6      147.16      145.97      2.92 o 
   2   1   6      208.78      213.78      4.05 o 
   3   1   6      291.92      301.02      5.74 o 
   4   1   6       41.82       40.99      3.80 o 
   5   1   6        5.67        6.27      2.63 o 
   6   1   6       12.20       12.67      6.11 o 
   0   2   6       36.27       35.72      4.53 o 
   1   2   6      757.33      781.08      6.77 o 
   2   2   6       76.23       77.16      2.73 o 
   3   2   6       15.00       15.50      2.40 o 
   4   2   6       51.20       58.69      4.08 o 
   5   2   6       29.37       36.32      5.04 o 
   6   2   6        1.99        0.14      4.57 o 
   0   3   6      532.73      538.28      6.70 o 
   1   3   6      599.76      622.13      5.91 o 
   2   3   6       46.31       46.44      1.68 o 
   3   3   6       60.17       60.64      3.22 o 
   4   3   6       31.51       38.32      6.75 o 
   5   3   6        3.80       -2.67      3.46 o 
   6   3   6        5.46        9.29      7.05 o 
   0   4   6       74.62       74.04      2.61 o 
   1   4   6     1029.30     1058.01      8.09 o 
   2   4   6      296.57      291.00      4.02 o 
   3   4   6       26.79       30.45      3.89 o 
   4   4   6       32.09       28.54      4.70 o 
   5   4   6        4.40        2.26      3.45 o 
   0   5   6        9.94        7.84      1.71 o 
   1   5   6       61.34       62.35      2.12 o 
   2   5   6       61.23       56.62      4.75 o 
   3   5   6      111.19      114.76      4.73 o 
   4   5   6        7.30        5.64      3.40 o 
   5   5   6        8.15        2.17      3.75 o 
   0   6   6        1.94        0.10      1.41 o 
   1   6   6       66.42       65.35      3.62 o 
   2   6   6      156.13      156.44      4.80 o 
   3   6   6       66.72       69.26      4.59 o 
   4   6   6       18.76       15.13      3.70 o 
   5   6   6        7.61        5.68      4.05 o 
   0   7   6       13.26       16.37      2.71 o 
   1   7   6        6.57        2.25      1.61 o 
   2   7   6       60.56       68.33      4.57 o 
   3   7   6       48.02       48.76      4.43 o 
   4   7   6        0.51       -2.13      2.77 o 
   0   8   6       10.04        7.77      3.22 o 
   1   8   6       69.17       67.79      6.12 o 
   2   8   6       18.97       16.47      3.01 o 
   3   8   6        0.33       -1.03      2.33 o 
   4   8   6       15.71       15.02      3.85 o 
   0   9   6       29.85       27.64      5.64 o 
   1   9   6       43.20       50.44      4.39 o 
   2   9   6       18.86       25.22      4.87 o 
   3   9   6        3.77        2.90      3.08 o 
   0  10   6        1.61        0.13      3.63 o 
   1  10   6        8.94        6.54      3.11 o 
   2  10   6        7.25        9.84      3.63 o 
   0  11   6        0.12        0.52      4.28 o 
   1  11   6        2.76       -1.44      3.16 o 
   1   0   7        2.69        5.00      1.87 o 
   2   0   7       68.00       70.63      3.63 o 
   3   0   7        0.01       -0.90      1.86 o 
   4   0   7       24.89       38.27      5.06 o 
   5   0   7        5.14        5.92      3.96 o 
   6   0   7        0.01       -0.08      5.08 o 
   0   1   7      186.55      187.75      5.82 o 
   1   1   7        3.12        3.19      1.17 o 
   2   1   7      193.50      187.68      3.74 o 
   3   1   7       52.09       52.72      3.31 o 
   4   1   7       25.57       26.25      3.09 o 
   5   1   7        6.63        3.69      3.00 o 
   6   1   7        3.79        2.93      3.94 o 
   0   2   7      351.99      384.66      7.40 o 
   1   2   7       32.16       36.29      1.90 o 
   2   2   7       38.36       40.26      2.41 o 
   3   2   7      102.48       98.27      3.81 o 
   4   2   7       43.92       55.46      4.12 o 
   5   2   7        3.46       -2.39      2.96 o 
   6   2   7        2.89       -1.77      4.98 o 
   0   3   7       50.35       49.91      2.78 o 
   1   3   7        3.61        1.69      0.92 o 
   2   3   7      124.17      126.38      3.16 o 
   3   3   7       37.22       41.51      3.74 o 
   4   3   7      105.06      127.82      7.42 o 
   5   3   7        5.80       11.05      4.35 o 
   0   4   7      137.43      142.55      3.66 o 
   1   4   7       42.16       48.68      2.16 o 
   2   4   7       14.55       13.85      1.91 o 
   3   4   7       18.53       17.60      2.90 o 
   4   4   7       30.92       31.02      5.03 o 
   5   4   7        7.76       10.38      4.67 o 
   0   5   7       16.28       18.00      3.04 o 
   1   5   7      196.26      191.81      3.45 o 
   2   5   7        8.04        5.65      1.75 o 
   3   5   7      187.02      198.62      6.12 o 
   4   5   7       51.08       73.31      6.98 o 
   5   5   7        3.83        4.53      4.40 o 
   0   6   7        7.06        5.13      1.67 o 
   1   6   7       51.40       55.20      2.96 o 
   2   6   7      397.66      411.07      7.88 o 
   3   6   7        4.58        1.84      2.32 o 
   4   6   7        4.30       -2.82      3.68 o 
   5   6   7        6.07        3.68      4.64 o 
   0   7   7      113.16      119.82      9.20 o 
   1   7   7       40.42       45.88      3.23 o 
   2   7   7        8.15       12.76      2.81 o 
   3   7   7       35.99       45.77      4.44 o 
   4   7   7        3.79        3.36      3.70 o 
   0   8   7       94.53       90.65      6.72 o 
   1   8   7       19.01       19.61      2.91 o 
   2   8   7       11.22        6.49      3.12 o 
   3   8   7       15.74       16.32      3.41 o 
   4   8   7        2.68        0.67      3.84 o 
   0   9   7        3.48        7.93      6.01 o 
   1   9   7        2.81       -2.61      2.21 o 
   2   9   7       16.52       18.61      3.70 o 
   3   9   7       12.15       11.07      3.41 o 
   0  10   7        0.55       -5.62      3.75 o 
   1  10   7        1.03       -2.17      2.81 o 
   2  10   7        2.17        3.23      3.53 o 
   0  11   7        0.48        0.18      4.31 o 
   0   0   8      430.72      423.81     13.62 o 
   1   0   8      264.16      264.95      7.82 o 
   2   0   8      151.31      148.01      6.51 o 
   3   0   8       21.97       19.99      3.79 o 
   4   0   8       28.65       25.80      4.97 o 
   5   0   8        1.36       -2.99      3.32 o 
   0   1   8      128.85      122.52      5.55 o 
   1   1   8       38.70       38.62      3.53 o 
   2   1   8       13.18       11.19      1.93 o 
   3   1   8        4.62        2.35      1.78 o 
   4   1   8       89.48       95.59      4.44 o 
   5   1   8        7.22        3.97      3.00 o 
   0   2   8      261.50      261.90      6.41 o 
   1   2   8      208.09      212.07      3.65 o 
   2   2   8      368.10      378.16      5.86 o 
   3   2   8       18.01       19.64      3.47 o 
   4   2   8       53.09       61.41      6.33 o 
   5   2   8        5.77        1.11      3.90 o 
   0   3   8        0.48       -1.23      1.20 o 
   1   3   8       48.03       43.43      2.95 o 
   2   3   8       51.84       56.08      2.97 o 
   3   3   8       55.74       55.87      4.04 o 
   4   3   8       42.08       51.96      7.58 o 
   5   3   8        0.44        1.00      3.91 o 
   0   4   8        4.09        2.99      1.64 o 
   1   4   8       84.94       84.25      2.43 o 
   2   4   8        0.35       -1.37      1.20 o 
   3   4   8      116.81      115.73      4.95 o 
   4   4   8       38.18       36.70      6.02 o 
   5   4   8        9.73        5.62      4.39 o 
   0   5   8       72.98       72.70      3.37 o 
   1   5   8        2.14        0.94      1.15 o 
   2   5   8       79.02       82.74      4.56 o 
   3   5   8       67.17       67.54      6.69 o 
   4   5   8       21.12       19.14      4.98 o 
   5   5   8        0.68       -1.03      4.55 o 
   0   6   8      109.79      110.93      4.91 o 
   1   6   8        3.07        2.59      1.42 o 
   2   6   8      176.05      179.28      5.36 o 
   3   6   8       23.68       23.65      3.98 o 
   4   6   8        0.11       -3.40      3.63 o 
   0   7   8        0.87       -0.12      2.00 o 
   1   7   8       44.23       47.04      3.40 o 
   2   7   8       11.08       10.35      2.72 o 
   3   7   8       24.44       20.74      4.11 o 
   4   7   8        6.60        6.23      3.80 o 
   0   8   8        5.89        2.17      2.87 o 
   1   8   8        9.52       11.13      2.53 o 
   2   8   8       25.52       32.88      3.82 o 
   3   8   8       36.65       42.14      5.25 o 
   4   8   8        3.72        4.11      4.14 o 
   0   9   8        0.00        0.10      3.71 o 
   1   9   8       34.77       38.53      6.72 o 
   2   9   8        5.18        5.80      3.05 o 
   3   9   8        7.95        8.25      3.66 o 
   0  10   8       12.18        7.84      4.63 o 
   1  10   8        4.75        7.60      4.22 o 
   2  10   8        5.27        2.24      3.78 o 
   1   0   9      428.17      449.15     10.85 o 
   2   0   9       26.79       31.41      4.39 o 
   3   0   9        2.67       -0.24      2.39 o 
   4   0   9        7.79        3.69      3.24 o 
   5   0   9        2.76        0.36      3.43 o 
   0   1   9       25.10       29.19      3.85 o 
   1   1   9        3.78        2.38      1.47 o 
   2   1   9      124.32      120.02      3.93 o 
   3   1   9        5.24        2.51      1.94 o 
   4   1   9       29.45       27.72      4.29 o 
   5   1   9        2.59        0.58      2.89 o 
   0   2   9       85.34       77.57      3.76 o 
   1   2   9       30.47       34.15      3.28 o 
   2   2   9        7.60        5.12      1.72 o 
   3   2   9       13.31       13.74      2.53 o 
   4   2   9       37.97       44.76      4.44 o 
   5   2   9        7.75        5.88      4.55 o 
   0   3   9       38.95       44.69      3.44 o 
   1   3   9       48.49       58.99      2.71 o 
   2   3   9       37.98       42.77      3.35 o 
   3   3   9      161.35      155.95      6.27 o 
   4   3   9       13.16       10.39      3.53 o 
   5   3   9        9.92        7.00      4.49 o 
   0   4   9       94.41       89.57      4.05 o 
   1   4   9       42.23       46.98      2.35 o 
   2   4   9       31.22       29.43      2.63 o 
   3   4   9       20.70       21.81      3.29 o 
   4   4   9       13.20        6.89      3.67 o 
   5   4   9        4.76        6.28      4.47 o 
   0   5   9       11.56        8.71      2.31 o 
   1   5   9       61.57       58.86      3.03 o 
   2   5   9        9.96        9.08      2.10 o 
   3   5   9       57.57       52.77      5.65 o 
   4   5   9        9.47       10.60      4.56 o 
   5   5   9        0.20       -3.14      4.27 o 
   0   6   9        5.42        4.39      2.78 o 
   1   6   9       16.69       12.26      2.12 o 
   2   6   9      113.50      107.94      4.50 o 
   3   6   9       15.08       14.74      3.73 o 
   4   6   9        4.47        6.27      4.31 o 
   0   7   9        6.98        6.64      2.61 o 
   1   7   9       91.33       95.49      4.46 o 
   2   7   9        2.49        2.31      2.38 o 
   3   7   9        6.95        3.31      3.06 o 
   4   7   9        6.38        4.21      4.55 o 
   0   8   9       31.75       25.80      6.12 o 
   1   8   9        3.19        0.78      2.47 o 
   2   8   9        5.60        4.30      2.71 o 
   3   8   9       20.10       21.10      4.66 o 
   0   9   9        0.06       -3.78      3.28 o 
   1   9   9        9.42        7.23      3.32 o 
   2   9   9       25.02       28.16      4.40 o 
   0  10   9        1.51       -2.90      3.90 o 
   1  10   9        1.73        1.54      3.85 o 
   0   0  10      304.23      310.97     12.95 o 
   1   0  10      263.84      247.18      8.34 o 
   2   0  10       45.25       54.10      8.05 o 
   3   0  10        4.71        4.42      3.47 o 
   4   0  10        0.69       -0.17      2.94 o 
   5   0  10        2.22        3.25      3.89 o 
   0   1  10        0.30       -1.94      1.78 o 
   1   1  10      160.16      164.14      4.84 o 
   2   1  10       63.81       68.06      6.15 o 
   3   1  10      220.55      208.10      6.25 o 
   4   1  10        4.52        3.13      2.68 o 
   5   1  10        7.84        6.13      3.65 o 
   0   2  10      303.80      288.71     11.51 o 
   1   2  10        6.61        3.86      1.38 o 
   2   2  10       17.21       16.50      2.54 o 
   3   2  10       52.12       50.03      7.00 o 
   4   2  10       10.04        6.62      3.21 o 
   5   2  10        2.98       -1.55      3.82 o 
   0   3  10        1.34        0.50      1.65 o 
   1   3  10       65.68       63.05      3.88 o 
   2   3  10       18.41       20.01      2.73 o 
   3   3  10      228.74      225.05      6.17 o 
   4   3  10       15.53       17.31      3.98 o 
   5   3  10       19.30       15.80      5.23 o 
   0   4  10       20.25       17.50      2.98 o 
   1   4  10      114.32      111.97      3.38 o 
   2   4  10      203.01      201.11      4.81 o 
   3   4  10       30.20       30.55      4.22 o 
   4   4  10       36.49       54.14      6.59 o 
   5   4  10        0.92        0.72      4.68 o 
   0   5  10       23.50       13.22      3.82 o 
   1   5  10       14.74       12.21      1.92 o 
   2   5  10       16.86       16.46      2.78 o 
   3   5  10       33.54       35.81      6.12 o 
   4   5  10        5.49        1.27      3.82 o 
   0   6  10       29.96       33.97      3.85 o 
   1   6  10       21.35       20.51      2.59 o 
   2   6  10       39.49       38.48      4.55 o 
   3   6  10        2.27       -1.45      2.89 o 
   4   6  10        1.68       -1.01      4.05 o 
   0   7  10       65.76       71.18      7.39 o 
   1   7  10        3.37        4.40      2.34 o 
   2   7  10        2.07       -0.10      2.34 o 
   3   7  10       16.92       10.18      3.81 o 
   0   8  10        6.93        6.75      3.49 o 
   1   8  10        3.85        2.29      2.57 o 
   2   8  10        9.63        5.43      3.06 o 
   3   8  10       14.01       15.93      4.14 o 
   0   9  10        0.46       -4.39      3.68 o 
   1   9  10        0.13       -0.74      3.20 o 
   2   9  10        1.98       -0.31      3.23 o 
   1   0  11       57.31       56.61      5.78 o 
   2   0  11       35.99       51.12     10.35 o 
   3   0  11       66.17       78.21     34.70 o 
   4   0  11       10.55       11.24      4.93 o 
   5   0  11        3.37       -0.86      3.59 o 
   0   1  11        6.83        5.59      2.76 o 
   1   1  11       74.99       71.76      3.49 o 
   2   1  11      101.38       97.44      4.29 o 
   3   1  11        8.64        6.20      2.64 o 
   4   1  11        0.91       -3.51      2.34 o 
   5   1  11        0.55       -1.59      3.56 o 
   0   2  11       22.24       19.80      3.89 o 
   1   2  11       29.89       25.63      3.52 o 
   2   2  11        0.43       -2.27      1.72 o 
   3   2  11        3.94        2.01      2.34 o 
   4   2  11       16.18       13.52      3.70 o 
   5   2  11       10.07        9.58      4.04 o 
   0   3  11       86.08       85.97      3.91 o 
   1   3  11       16.32       13.84      2.32 o 
   2   3  11       47.49       54.18      7.29 o 
   3   3  11       11.87        6.42      2.53 o 
   4   3  11       24.86       25.91      4.61 o 
   0   4  11        3.72        3.90      2.18 o 
   1   4  11       15.54       16.86      2.40 o 
   2   4  11        4.90        3.16      1.93 o 
   3   4  11       17.03       11.56      3.17 o 
   4   4  11        5.39        0.74      3.61 o 
   0   5  11      140.78      133.87      5.14 o 
   1   5  11       26.95       28.63      2.82 o 
   2   5  11        1.91       -2.17      1.93 o 
   3   5  11       31.75       26.10      4.64 o 
   4   5  11        0.05       -1.89      3.88 o 
   0   6  11        3.78        3.42      2.41 o 
   1   6  11       10.41       10.70      2.31 o 
   2   6  11       20.81       16.06      3.36 o 
   3   6  11        4.04        1.16      3.36 o 
   4   6  11        0.21       -5.29      3.83 o 
   0   7  11       23.82       17.84      4.16 o 
   1   7  11       27.17       27.01      3.39 o 
   2   7  11        9.00        4.35      3.14 o 
   3   7  11       20.15       14.26      4.11 o 
   0   8  11        4.42        4.35      4.71 o 
   1   8  11        1.37        0.16      2.99 o 
   2   8  11        6.23        5.73      3.77 o 
   0   9  11        1.87        2.45      7.07 o 
   1   9  11        2.19        1.76      3.43 o 
   0   0  12       22.39       30.59      6.68 o 
   1   0  12       24.51       26.44      4.67 o 
   2   0  12       56.37       68.46      7.24 o 
   3   0  12       19.40       15.14      4.53 o 
   4   0  12        3.87       -0.31      4.04 o 
   0   1  12        5.07        3.42      2.74 o 
   1   1  12       86.72       84.20      3.96 o 
   2   1  12      220.31      211.49      6.47 o 
   3   1  12       25.14       18.53      3.98 o 
   4   1  12        3.70        5.70      3.12 o 
   0   2  12        0.00       -1.26      2.32 o 
   1   2  12       19.64       19.93      3.87 o 
   2   2  12       99.02       89.21      6.67 o 
   3   2  12       47.66       48.32      5.29 o 
   4   2  12       19.97       18.32      5.01 o 
   0   3  12       31.54       29.20      3.85 o 
   1   3  12        0.27       -1.43      1.68 o 
   2   3  12        9.55        7.09      2.67 o 
   3   3  12        8.25        5.33      2.59 o 
   4   3  12        0.26       -3.91      2.61 o 
   0   4  12       18.96       19.76      3.33 o 
   1   4  12       51.93       58.53      3.66 o 
   2   4  12       76.94       81.67      5.18 o 
   3   4  12       24.43       26.04      3.95 o 
   4   4  12        1.15       -0.58      3.89 o 
   0   5  12        0.03       -0.89      2.04 o 
   1   5  12       33.80       36.28      4.29 o 
   2   5  12       39.63       44.77      5.71 o 
   3   5  12        7.18        5.52      3.75 o 
   4   5  12        0.04        0.74      4.03 o 
   0   6  12        0.01        1.01      2.82 o 
   1   6  12        5.26        2.64      2.26 o 
   2   6  12        6.89        7.73      3.11 o 
   3   6  12        9.10        7.55      3.96 o 
   0   7  12        5.54        3.20      4.25 o 
   1   7  12       11.64       11.66      2.90 o 
   2   7  12        0.65       -1.74      2.78 o 
   3   7  12        0.19        5.52      4.35 o 
   0   8  12        0.25        2.96      4.96 o 
   1   8  12        2.26       -1.08      3.25 o 
   2   8  12        1.87        0.52      3.59 o 
   1   0  13       88.14       78.28      5.80 o 
   2   0  13        0.30        2.09      3.27 o 
   3   0  13       22.89       17.63      5.41 o 
   4   0  13       46.32       56.08      8.36 o 
   0   1  13       62.27       73.57      7.16 o 
   1   1  13       32.64       35.61      3.85 o 
   2   1  13       14.89       13.74      3.15 o 
   3   1  13       27.55       30.78      7.45 o 
   4   1  13       12.30       11.48      3.65 o 
   0   2  13       25.22       20.93      4.52 o 
   1   2  13       36.37       38.03      3.92 o 
   2   2  13      131.02      124.35      5.27 o 
   3   2  13       21.06       20.72      3.71 o 
   4   2  13       16.72       20.51      4.79 o 
   0   3  13       93.57       78.14      6.90 o 
   1   3  13       13.66       13.06      2.96 o 
   2   3  13       20.14       13.89      3.49 o 
   3   3  13        4.52        3.55      3.34 o 
   4   3  13        0.35       -1.06      3.26 o 
   0   4  13        4.91        1.11      3.48 o 
   1   4  13       54.21       62.76      4.49 o 
   2   4  13        4.44        0.49      2.38 o 
   3   4  13        9.49       10.49      3.31 o 
   4   4  13        2.89        1.92      4.08 o 
   0   5  13       49.62       52.65      5.73 o 
   1   5  13       21.01       24.73      3.14 o 
   2   5  13        6.06        4.93      2.99 o 
   3   5  13        8.66        6.09      3.85 o 
   0   6  13       36.26       32.01      4.86 o 
   1   6  13        9.87        8.19      2.64 o 
   2   6  13        0.08       -0.70      2.81 o 
   3   6  13        2.47        0.06      3.81 o 
   0   7  13       15.59        9.31      5.45 o 
   1   7  13        7.08        6.26      2.84 o 
   2   7  13        8.45        1.92      3.64 o 
   0   8  13        0.12        0.67      4.95 o 
   1   8  13        8.57       14.22      4.25 o 
   0   0  14       18.23       23.36      7.09 o 
   1   0  14       32.70       41.96      6.14 o 
   2   0  14        2.30        1.22      3.74 o 
   3   0  14        4.09        4.95      4.43 o 
   4   0  14       27.01       24.21      6.61 o 
   0   1  14       10.19       12.37      3.89 o 
   1   1  14      123.28      125.43      5.27 o 
   2   1  14        8.74        5.64      2.81 o 
   3   1  14        3.06        1.25      2.84 o 
   4   1  14        2.63        2.65      3.51 o 
   0   2  14        3.20       -0.41      3.14 o 
   1   2  14       31.42       38.80      4.23 o 
   2   2  14       14.17        9.47      3.03 o 
   3   2  14       17.86       20.45      5.36 o 
   0   3  14       82.07       78.52      6.85 o 
   1   3  14       65.40       72.57      5.67 o 
   2   3  14       30.34       38.82      5.60 o 
   3   3  14       19.90       25.05      4.75 o 
   0   4  14       29.78       39.67      8.75 o 
   1   4  14        9.95        7.15      2.54 o 
   2   4  14        4.19        0.81      2.92 o 
   3   4  14        2.07       -0.82      3.29 o 
   0   5  14        2.02        2.09      3.37 o 
   1   5  14        6.89        4.57      2.54 o 
   2   5  14        2.43        3.40      3.07 o 
   3   5  14        6.68        4.57      4.60 o 
   0   6  14        0.95        1.54      3.29 o 
   1   6  14        3.08       -0.52      2.71 o 
   2   6  14        3.88        1.16      3.83 o 
   0   7  14        0.00        2.07      5.17 o 
   1   7  14        3.79        3.43      3.35 o 
   1   0  15       12.64       18.31      4.90 o 
   2   0  15       24.40       19.98      6.77 o 
   3   0  15       37.02       39.61     15.69 o 
   0   1  15        0.73        0.41      3.24 o 
   1   1  15        6.52        3.48      2.60 o 
   2   1  15        9.47        6.79      3.05 o 
   3   1  15        4.05        0.61      3.14 o 
   0   2  15       62.16       58.91      8.27 o 
   1   2  15       10.46        6.49      2.82 o 
   2   2  15        4.47        6.08      3.00 o 
   3   2  15        8.40        3.04      3.30 o 
   0   3  15        4.02       -1.52      3.43 o 
   1   3  15       10.38       10.06      3.22 o 
   2   3  15        1.18        0.96      2.67 o 
   3   3  15        1.09       -1.81      3.60 o 
   0   4  15       20.11       27.83      5.71 o 
   1   4  15        4.44        1.26      2.38 o 
   2   4  15        6.41        1.66      3.11 o 
   0   5  15        0.15       -3.92      3.41 o 
   1   5  15        1.05       -0.84      2.75 o 
   2   5  15        5.65        2.69      3.48 o 
   0   6  15        0.01        2.44      3.84 o 
   1   6  15        1.43       -0.05      3.58 o 
   0   0  16       66.71       70.11     11.33 o 
   1   0  16        7.06        8.45      4.48 o 
   2   0  16        5.54        6.29      4.51 o 
   0   1  16        0.07       -3.74      3.07 o 
   1   1  16       34.65       33.57      4.45 o 
   2   1  16       40.15       40.06      4.95 o 
   0   2  16       22.38       35.27      7.29 o 
   1   2  16        3.15        2.25      2.85 o 
   2   2  16        6.25        7.86      3.38 o 
   0   3  16       16.69       23.35     10.11 o 
   1   3  16       23.64       28.71      4.27 o 
   2   3  16       10.96       13.79      3.64 o 
   0   4  16        1.13       -3.73      3.91 o 
   1   4  16        3.46        1.63      2.83 o 
   0   5  16       16.47       13.02      5.16 o 
   1   5  16        4.11        3.95      3.83 o 
   1   0  17        7.29        3.82      4.58 o 
   2   0  17        3.20        2.79      4.46 o 
   0   1  17        0.58       -0.67      4.51 o 
   1   1  17        5.41        1.71      3.15 o 
   0   2  17       34.55       39.03      7.12 o 
   1   2  17        7.31        4.61      3.24 o 
   0   3  17        8.84        9.02      4.92 o 
   1   3  17       23.88       30.63      5.24 o 
                                                 
